# Supplementary material for: One-step ethylene production from a four-component gas mixture by a single physisorbent
Source: Nat Commun. 2021 Nov 11;12:6507. doi: 10.1038/s41467-021-26473-8 (PMC8586343; doi:10.1038/s41467-021-26473-8)
Supplement: Supplementary file 3 — Supplementary Data 1 [file 41467_2021_26473_MOESM3_ESM.xlsx]

## Sheet: Sheet1
Supplementary Data 1. Calculated average partial charges (e–) for the various chemically distinct atoms for the fragments that were selected for Zn-atz-oba. The average and standard deviation between the fragments are also included. Labeling of atoms and fragments correspond to Supplementary Figures 15 and 16, respectively.
Atom	Label	Frag 1	Frag 2	Frag 3	Frag 4	Frag 5	Frag 6	Avg	STD
Zn	1	-	0.8641	0.8335	0.8853	0.8372	0.8189	0.8478	0.0266
Zn	2	0.7633	0.764	0.6932	0.8756	0.7072	-	0.7607	0.0718
N	3	-	–0.2663	–0.2385	–0.2040	–0.2337	–0.2313	–0.2348	0.0222
N	4	–0.6394	–0.6425	–0.6393	–0.6599	–0.6489	–0.6218	–0.6420	0.0126
N	5	–0.7039	–0.6892	–0.7101	–0.6475	–0.6849	-	–0.6871	0.0244
N	6	–1.4002	–1.3511	–1.3560	–1.4373	–1.3517	–1.3125	–1.3681	0.0439
C	7	0.3341	0.3627	0.3808	0.261	0.3594	0.3927	0.3485	0.0473
C	8	1.1054	1.1299	1.1266	1.1203	1.1284	1.123	1.1223	0.009
H	9	0.0367	0.0691	0.0559	0.1287	0.068	0.0908	0.0749	0.0318
H	10	-	0.573	0.5589	0.5893	0.5833	0.5721	0.5753	0.0117
H	11	0.6128	0.6	0.6181	0.6012	0.4921	-	0.5848	0.0524
N	12	–0.3272	–0.3299	–0.2974	–0.3819	–0.3081	-	–0.3289	0.0325
N	13	–0.4342	–0.3605	–0.4104	–0.4113	–0.3498	-	–0.3932	0.0363
N	14	-	–0.6624	–0.6899	–0.6440	–0.6483	–0.6632	–0.6616	0.018
N	15	–1.2889	–1.2806	–1.3188	–1.3925	–1.3085	–1.3507	–1.3233	0.0419
C	16	0.3852	0.3433	0.3802	0.3253	0.3519	0.3805	0.3611	0.0245
C	17	1.1106	1.0014	1.0591	1.0322	1.0059	0.9784	1.0313	0.0477
H	18	0.1074	0.1122	0.0734	0.118	0.1025	0.0421	0.0926	0.0292
H	19	0.5169	0.5132	0.5024	0.5425	0.5228	-	0.5196	0.0148
H	20	-	0.5236	0.5455	0.5676	0.532	0.5334	0.5404	0.0171
O	21	-	–0.8352	–0.8263	–0.8523	–0.8302	–0.8353	–0.8359	0.0099
O	22	-	–0.7814	–0.7600	–0.7946	–0.7777	–0.7694	–0.7766	0.013
O	23	–0.7943	–0.7875	–0.7807	–0.8182	–0.7897	-	–0.7941	0.0143
O	24	–0.7840	–0.7674	–0.7767	–0.8130	–0.7660	-	–0.7814	0.0191
O	25	–0.5521	–0.5804	–0.5629	–0.4769	–0.5658	–0.5673	–0.5509	0.0374
C	26	0.9686	1.0371	1.0249	0.9779	1.0262	1.0522	1.0145	0.0335
C	27	–0.2414	–0.3089	–0.2890	–0.2319	–0.2994	–0.3145	–0.2809	0.0354
C	28	–0.0127	0.0034	0.0046	–0.0662	0.0323	0.0091	–0.0049	0.0333
C	29	0.0269	0.0628	0.0266	–0.0513	0.0524	0.0211	0.0231	0.04
C	30	–0.4205	–0.3997	–0.4014	–0.3850	–0.4185	–0.4024	–0.4046	0.0132
C	31	–0.4583	–0.4711	–0.4549	–0.3046	–0.4497	–0.4281	–0.4278	0.062
C	32	0.5923	0.6394	0.62	0.4154	0.6206	0.6301	0.5863	0.0852
C	33	0.9836	0.964	1.0177	0.9533	0.9956	1.0271	0.9902	0.0291
C	34	–0.2692	–0.2597	–0.3069	–0.3208	–0.2916	–0.3222	–0.2951	0.0263
C	35	0.0405	0.0433	0.0496	0.0382	0.0386	0.058	0.0447	0.0077
C	36	0.0177	0.0155	0.033	0.0286	0.0306	0.0585	0.0307	0.0154
C	37	–0.4927	–0.4887	–0.4850	–0.4833	–0.4728	–0.4806	–0.4839	0.0069
C	38	–0.4014	–0.4213	–0.4025	–0.4294	–0.4109	–0.4508	–0.4194	0.0188
C	39	0.6123	0.6095	0.603	0.5317	0.6051	0.596	0.5929	0.0305
H	40	0.1249	0.1274	0.1222	0.1427	0.1171	0.1219	0.126	0.0089
H	41	0.1179	0.1184	0.1374	0.1574	0.1244	0.1456	0.1335	0.016
H	42	0.1702	0.1675	0.1658	0.2038	0.1774	0.1693	0.1757	0.0143
H	43	0.1749	0.1774	0.184	0.1876	0.1743	0.1786	0.1795	0.0053
H	44	0.1355	0.1178	0.1246	0.1374	0.1257	0.1083	0.1249	0.0109
H	45	0.1216	0.1211	0.1156	0.1347	0.1177	0.1063	0.1195	0.0093
H	46	0.196	0.1941	0.1918	0.2023	0.1896	0.1809	0.1925	0.0071
H	47	0.1626	0.1559	0.1553	0.2124	0.1546	0.1637	0.1674	0.0224
