# Supplementary material for: One-step ethylene production from a four-component gas mixture by a single physisorbent
Source: Nat Commun. 2021 Nov 11;12:6507. doi: 10.1038/s41467-021-26473-8 (PMC8586343; doi:10.1038/s41467-021-26473-8)
Supplement: Supplementary file 4 — Supplementary Data 2 [file 41467_2021_26473_MOESM4_ESM.xlsx]

## Sheet: Sheet1
Supplementary Data 2. Parameters for the chemically distinct atoms in Zn-atz-oba that were used for the simulations. Atom labels correspond to the Supplementary Figure 15.
Atom	Label	ε (K)	σ (Å)	q (e–)	α° (Å3)
Zn	1	62.3993	2.462	0.8478	1.9887
Zn	2	62.3993	2.462	0.7606	1.9887
N	3	34.72	3.261	–0.2279	0.97157
N	4	34.72	3.261	–0.6236	0.97157
N	5	34.72	3.261	–0.6675	0.97157
N	6	34.72	3.261	–1.3291	0.97157
C	7	35.25	3.55	0.3484	1.2886
C	8	35.25	3.55	1.1223	1.2886
H	9	15.11	2.42	0.0748	0.4138
H	10	22.14	2.571	0.5753	0.4138
H	11	22.14	2.571	0.5848	0.4138
N	12	34.72	3.261	–0.3195	0.97157
N	13	34.72	3.261	–0.3820	0.97157
N	14	34.72	3.261	–0.6427	0.97157
N	15	34.72	3.261	–1.2856	0.97157
C	16	35.25	3.55	0.3611	1.2886
C	17	35.25	3.55	1.0319	1.2886
H	18	15.11	2.42	0.0926	0.4138
H	19	22.14	2.571	0.5195	0.4138
H	20	22.14	2.571	0.5404	0.4138
O	21	30.19	3.118	–0.8120	0.852
O	22	30.19	3.118	–0.7545	0.852
O	23	30.19	3.118	–0.7715	0.852
O	24	30.19	3.118	–0.7591	0.852
O	25	30.19	3.118	–0.5352	0.852
C	26	52.84	3.75	1.0145	1.2886
C	27	35.25	3.55	–0.2728	1.2886
C	28	35.25	3.55	–0.0048	1.2886
C	29	35.25	3.55	0.0231	1.2886
C	30	35.25	3.55	–0.3931	1.2886
C	31	35.25	3.55	–0.4156	1.2886
C	32	35.25	3.55	0.5863	1.2886
C	33	52.84	3.75	0.9902	1.2886
C	34	35.25	3.55	–0.2867	1.2886
C	35	35.25	3.55	0.0477	1.2886
C	36	35.25	3.55	0.0306	1.2886
C	37	35.25	3.55	–0.4700	1.2886
C	38	35.25	3.55	–0.4074	1.2886
C	39	35.25	3.55	0.5929	1.2886
H	40	15.11	2.42	0.126	0.4138
H	41	15.11	2.42	0.1335	0.4138
H	42	15.11	2.42	0.1756	0.4138
H	43	15.11	2.42	0.1795	0.4138
H	44	15.11	2.42	0.1249	0.4138
H	45	15.11	2.42	0.1195	0.4138
H	46	15.11	2.42	0.1924	0.4138
H	47	15.11	2.42	0.1674	0.4138
