# Supplementary material for: One-step ethylene production from a four-component gas mixture by a single physisorbent
Source: Nat Commun. 2021 Nov 11;12:6507. doi: 10.1038/s41467-021-26473-8 (PMC8586343; doi:10.1038/s41467-021-26473-8)
Supplement: Supplementary file 5 — Supplementary Data 3 [file 41467_2021_26473_MOESM5_ESM.xlsx]

## Sheet: Sheet1
Supplementary Data 3. The crystallographic distances (in Å) between various atoms in Zn-atz-oba. Atom labels correspond to the Supplementary Figure 15.
Atom Pair	Distance (Å)
1–3	2.01561
1–4	1.96307
1–14	2.01609
1–21	1.93732
2–5	2.01393
2–12	1.98375
2–13	2.02306
2–23	1.96983
3–4	1.4067
3–7	1.31714
4–8	1.35777
5–7	1.37013
5–8	1.35801
6–8	1.33675
6–10	0.85969
6–11	0.85957
7–9	0.93072
12–13	1.40553
12–16	1.32714
13–17	1.34196
14–16	1.33578
14–17	1.35313
15–17	1.36889
15–19	0.86023
15–20	0.86084
16–18	0.92924
21–26	1.31162
22–26	1.23071
23–33	1.28263
24–33	1.22973
25–32	1.39052
25–39	1.38945
26–27	1.48562
27–28	1.40695
27–29	1.40771
28–30	1.386
28–40	0.92968
29–31	1.36699
29–41	0.93039
30–32	1.38827
30–42	0.92924
31–32	1.36318
31–43	0.92959
33–34	1.511
34–35	1.36943
34–36	1.37732
35–37	1.39053
35–44	0.92912
36–38	1.34715
36–45	0.93007
37–39	1.36335
37–46	0.92952
38–39	1.37121
38–47	0.92835
